# Supplementary material for: Preclinical Immunogenicity and Efficacy Studies for Therapeutic Vaccines for Human Papillomavirus-Type-16-Associated Cancer
Source: Vaccines (Basel). 2024 Jun 4;12(6):616. doi: 10.3390/vaccines12060616 (PMC11209626; doi:10.3390/vaccines12060616)
Supplement: Supplementary file 1 [file vaccines-12-00616-s001.zip]

Archive with 1 entries (1 files):
- vaccines-2995823-supplementary.pdf
